# Supplementary material for: Validation of an Enzyme Immunoassay to Measure Faecal Glucocorticoid Metabolites in Common Brushtail Possums (Trichosurus vulpecula) to Evaluate Responses to Rehabilitation
Source: Animals (Basel). 2022 Jun 24;12(13):1627. doi: 10.3390/ani12131627 (PMC9265043; doi:10.3390/ani12131627)
Supplement: Supplementary file 1 [file animals-12-01627-s001.zip]

Archive with 3 entries (3 files):
- Figure S1 Final.pdf
- Table S1 Final.pdf
- Table S2 Final.pdf
